# Supplementary material for: The impact of a mixed exercise intervention on the physical and mental health of left-behind children: a randomized controlled trial combining sports games and ball sports
Source: Front Psychol. 2026 Jul 20;17:1829202. doi: 10.3389/fpsyg.2026.1829202 (PMC13429395; doi:10.3389/fpsyg.2026.1829202)
Supplement: Supplementary file 1 [file Data_Sheet_1.zip]

Archive with 9 entries (8 files):
- Data/
- Data/CONG_MHT_Posttest.xlsx
- Data/CONG_MHT_Pretest.xlsx
- Data/CONG_Physical_Fitness_Posttest.xlsx
- Data/CONG_Physical_Fitness_Pretest.xlsx
- Data/MTG_MHT_Posttest.xlsx
- Data/MTG_MHT_Pretest.xlsx
- Data/MTG_Physical_Fitness_Posttest.xlsx
- Data/MTG_Physical_Fitness_Pretest.xlsx
