# Supplementary material for: The impact of a mixed exercise intervention on the physical and mental health of left-behind children: a randomized controlled trial combining sports games and ball sports
Source: Front Psychol. 2026 Jul 20;17:1829202. doi: 10.3389/fpsyg.2026.1829202 (PMC13429395; doi:10.3389/fpsyg.2026.1829202)
Supplement: Supplementary file 1 [file Data_Sheet_1.zip › Data/CONG_MHT_Posttest.xlsx]

## Sheet: Sheet1
对照组MHT后测
	项目1	项目2	项目3	项目4	项目5	项目6	项目7	项目8
	学习焦虑	对人焦虑	孤独倾向	自责倾向	过敏倾向	身体症状	恐怖倾向	冲动倾向
曾	9	6	5	8	8	8	3	9
吕	9	7	6	9	8	9	3	7
舒	9	6	5	8	8	8	4	6
李	8	8	5	9	7	7	5	7
陈	6	2	5	9	8	8	5	8
吴	7	6	7	7	7	9	4	8
华	8	5	6	9	7	8	5	6
黄	8	5	5	7	8	9	5	6
郑	9	9	6	8	7	8	4	7
汪1	8	6	6	8	7	8	5	8
汪2	8	5	5	6	8	8	5	7
占	9	6	6	8	9	6	5	7
马	7	7	5	8	9	9	4	9
袁	8	4	5	9	8	9	5	8
张	9	6	5	8	8	8	5	7
吉	7	5	8	6	8	9	6	7
毛	7	5	5	7	8	7	6	7
孙	8	6	7	8	8	8	5	6
覃	8	5	5	8	7	9	5	6
徐	9	6	6	7	8	8	4	7
