# Supplementary material for: The impact of a mixed exercise intervention on the physical and mental health of left-behind children: a randomized controlled trial combining sports games and ball sports
Source: Front Psychol. 2026 Jul 20;17:1829202. doi: 10.3389/fpsyg.2026.1829202 (PMC13429395; doi:10.3389/fpsyg.2026.1829202)
Supplement: Supplementary file 1 [file Data_Sheet_1.zip › Data/CONG_MHT_Pretest.xlsx]

## Sheet: Sheet1
对照组MHT前测
	项目1	项目2	项目3	项目4	项目5	项目6	项目7	项目8
	学习焦虑	对人焦虑	孤独倾向	自责倾向	过敏倾向	身体症状	恐怖倾向	冲动倾向
曾	11	6	7	8	9	11	5	9
吕	10	7	8	8	9	9	8	9
舒	9	6	7	8	8	6	5	6
李	8	8	5	9	9	12	4	8
陈	8	2	7	8	9	8	4	7
吴	9	4	7	9	8	9	7	8
华	9	5	6	8	7	8	5	7
黄	9	6	5	8	8	9	6	9
郑	8	9	6	9	7	7	5	7
汪1	9	7	5	5	8	8	4	8
汪2	8	4	4	9	6	9	5	7
占	9	5	6	7	9	8	4	7
马	8	7	5	9	9	8	5	9
袁	10	5	6	8	8	9	4	6
张	11	5	6	8	8	8	5	7
吉	9	6	5	8	9	9	4	6
毛	9	4	6	7	8	8	5	7
孙	9	6	7	9	7	8	4	7
覃	10	5	6	9	9	9	4	6
徐	9	4	5	6	8	8	5	9
