# Supplementary material for: The impact of a mixed exercise intervention on the physical and mental health of left-behind children: a randomized controlled trial combining sports games and ball sports
Source: Front Psychol. 2026 Jul 20;17:1829202. doi: 10.3389/fpsyg.2026.1829202 (PMC13429395; doi:10.3389/fpsyg.2026.1829202)
Supplement: Supplementary file 1 [file Data_Sheet_1.zip › Data/CONG_Physical_Fitness_Posttest.xlsx]

## Sheet: Sheet1
对照组身体素质后测
	跳绳（个）	仰卧起坐（个）	50米（秒）	BMI（千克/米㎡）	肺活量（ml）	50米*8往返跑（秒）	坐位体前屈（㎝）
曾	107	33	10.9	18.7	2150	121	7.6
吕	100	19	11.5	18.1	2240	149	6.8
舒	121	27	10.4	18.3	2010	138	4.4
李	110	18	9.9	17.8	2390	133	9.2
陈	125	22	10.96	18	2360	130	12.8
吴	116	19	9.6	17.5	2220	135	4
华	112	29	10.2	18.6	1920	133	-3.5
黄	114	26	10.1	19.7	2250	131	8.3
郑	120	21	9.4	17.5	2350	124	5.5
汪1	132	27	9.41	17.8	2600	119	9
汪2	100	29	10.1	19.2	2200	127	1.3
占	127	21	9.6	18.1	2240	114	5.6
马	113	32	9.1	18.6	2040	132	5.8
袁	121	26	9.26	17.7	2270	136	6.3
张	112	15	9.1	18.5	2590	132	10.1
吉	112	24	9.56	18.5	2310	128	8.5
毛	147	23	9.4	17.2	2390	123	-1.2
孙	125	23	9.56	18	2700	126	13.6
覃	109	26	10.5	17.3	2220	135	-0.3
徐	132	34	11.2	18.6	2480	119	6.4
	117.75	24.7	9.9875	18.185	2296.5	129.25	6.01
