# Supplementary material for: The impact of a mixed exercise intervention on the physical and mental health of left-behind children: a randomized controlled trial combining sports games and ball sports
Source: Front Psychol. 2026 Jul 20;17:1829202. doi: 10.3389/fpsyg.2026.1829202 (PMC13429395; doi:10.3389/fpsyg.2026.1829202)
Supplement: Supplementary file 1 [file Data_Sheet_1.zip › Data/CONG_Physical_Fitness_Pretest.xlsx]

## Sheet: Sheet1
对照组身体素质前测
	跳绳（个）	仰卧起坐（个）	50米（秒）	BMI（千克/米㎡）	肺活量（ml）	50米*8往返跑（秒）	坐位体前屈（㎝）
曾	99	23	11.3	18.6	2137	121	8.8
吕	97	26	11.4	18.9	2274	146	6
舒	88	21	10.5	18.2	2089	139	4.2
李	120	20	10.5	17.7	2422	135	10.5
陈	105	24	11.5	18.2	2404	137	12.6
吴	96	21	9.6	17.4	2356	131	3.1
华	124	31	10.5	18.5	1859	134	-1.4
黄	134	28	10.3	19.6	2286	132	7.3
郑	123	26	9.2	17.8	2371	125	5.6
汪1	131	31	9.3	17.7	2553	118	9.9
汪2	131	24	9.1	18.7	2112	128	2
占	112	16	8.6	18.5	2361	114	6.4
马	120	19	9.5	18.4	2172	130	8.1
袁	132	12	10.3	17.6	2206	137	4.8
张	128	32	10.2	18.4	2638	133	9.2
吉	137	32	9.5	18.9	2232	129	10.7
毛	121	23	9.2	17.1	2413	124	1.2
孙	117	32	9.8	17.9	2651	127	11.6
覃	95	18	10.4	16.7	2261	136	-2.6
徐	132	31	11.9	17.5	2512	120	7
	117.1	24.5	10.13	18.115	2315.45	129.8	6.25
