# Supplementary material for: The impact of a mixed exercise intervention on the physical and mental health of left-behind children: a randomized controlled trial combining sports games and ball sports
Source: Front Psychol. 2026 Jul 20;17:1829202. doi: 10.3389/fpsyg.2026.1829202 (PMC13429395; doi:10.3389/fpsyg.2026.1829202)
Supplement: Supplementary file 1 [file Data_Sheet_1.zip › Data/MTG_MHT_Posttest.xlsx]

## Sheet: Sheet1
实验组MHT后测
	项目1	项目2	项目3	项目4	项目5	项目6	项目7	项目8
	学习焦虑	对人焦虑	孤独倾向	自责倾向	过敏倾向	身体症状	恐怖倾向	冲动倾向
汪1	6	7	4	6	9	6	5	7
巩	8	5	5	7	7	7	4	4
冯	5	3	3	7	8	8	5	7
张1	4	1	5	6	8	8	2	7
毛	3	4	3	7	6	7	3	8
刘	9	5	4	7	9	9	2	8
叶	8	5	3	8	8	6	5	6
周	9	4	4	5	6	8	4	4
汪2	8	4	2	6	8	8	3	8
曲	7	1	5	7	8	7	0	6
王1	8	6	5	5	8	7	4	5
张2	6	4	5	7	9	7	6	6
汪3	8	4	6	5	9	7	5	6
王2	8	6	6	6	8	8	8	6
张3	7	4	4	6	7	7	7	7
杨	7	6	6	5	9	8	4	7
黄	5	3	6	5	8	7	3	5
王3	9	5	3	6	7	9	5	7
王4	8	4	5	7	8	6	7	4
严	7	7	4	6	8	7	4	7
