# Supplementary material for: The impact of a mixed exercise intervention on the physical and mental health of left-behind children: a randomized controlled trial combining sports games and ball sports
Source: Front Psychol. 2026 Jul 20;17:1829202. doi: 10.3389/fpsyg.2026.1829202 (PMC13429395; doi:10.3389/fpsyg.2026.1829202)
Supplement: Supplementary file 1 [file Data_Sheet_1.zip › Data/MTG_MHT_Pretest.xlsx]

## Sheet: Sheet1
实验组MHT前测
	项目1	项目2	项目3	项目4	项目5	项目6	项目7	项目8
	学习焦虑	对人焦虑	孤独倾向	自责倾向	过敏倾向	身体症状	恐怖倾向	冲动倾向
汪1	12	8	8	9	8	8	6	10
巩	8	4	3	8	8	8	1	6
冯	11	7	4	9	8	7	4	3
张1	11	6	2	9	9	11	0	6
毛	8	5	8	10	10	12	4	10
刘	11	10	5	5	10	13	8	10
叶	8	3	5	8	4	4	1	10
周	9	7	4	9	8	8	4	7
汪2	11	8	6	8	9	5	8	6
曲	8	1	8	5	10	5	2	7
王1	10	6	5	8	9	8	5	6
张2	6	5	7	7	8	7	6	6
汪3	8	4	6	9	8	7	5	8
王2	9	7	8	8	9	8	8	6
张3	8	4	5	8	7	9	7	9
杨	6	8	6	9	9	10	4	10
黄	7	3	5	7	10	11	3	9
王3	10	5	6	9	6	10	1	8
王4	11	4	7	7	8	8	7	6
严	8	7	6	9	7	9	4	7
