# Supplementary material for: The impact of a mixed exercise intervention on the physical and mental health of left-behind children: a randomized controlled trial combining sports games and ball sports
Source: Front Psychol. 2026 Jul 20;17:1829202. doi: 10.3389/fpsyg.2026.1829202 (PMC13429395; doi:10.3389/fpsyg.2026.1829202)
Supplement: Supplementary file 1 [file Data_Sheet_1.zip › Data/MTG_Physical_Fitness_Posttest.xlsx]

## Sheet: Sheet1
实验组身体素质后测
	跳绳（个）	仰卧起坐（个）	50米（秒）	BMI（千克/米㎡）	肺活量（ml）	50米*8往返跑（秒）	坐位体前屈（㎝）
汪1	123	27	10.2	18.6	2350	131	6
巩	134	40	11.4	18.9	2620	123	10.1
冯	140	21	9.5	18.8	2280	135	-2.2
张1	118	23	9.7	18.6	2380	125	9.3
毛	137	27	10.3	18.5	2710	130	9.2
刘	125	18	8.3	18.2	2430	122	11.5
叶	134	22	10.1	18.5	2550	127	4.7
周	141	29	10.5	20.5	1980	139	12
汪2	121	19	9.4	18.7	2500	131	4.6
曲	121	20	8.3	17.6	2410	118	12.1
王1	125	19	8.6	19.7	2190	129	8.3
张2	125	29	9.4	18.5	2470	128	-3.5
汪3	127	28	7.6	16.9	2890	108	11.9
王2	132	33	8.9	17.2	2460	112	11.8
张3	114	21	10.4	16.6	2590	115	7.1
杨	123	33	9.5	18.3	2650	119	8.2
黄	115	22	9.8	17.5	2760	121	-2.7
王3	134	25	8.8	19.4	2430	126	9.4
王4	129	27	10.8	18.6	2470	124	8.8
严	123	21	10.4	17.1	2810	110	7.9
	127.05	25.2	9.595	18.335	2496.5	123.65	7.225
