# Supplementary material for: The impact of a mixed exercise intervention on the physical and mental health of left-behind children: a randomized controlled trial combining sports games and ball sports
Source: Front Psychol. 2026 Jul 20;17:1829202. doi: 10.3389/fpsyg.2026.1829202 (PMC13429395; doi:10.3389/fpsyg.2026.1829202)
Supplement: Supplementary file 1 [file Data_Sheet_1.zip › Data/MTG_Physical_Fitness_Pretest.xlsx]

## Sheet: Sheet1
实验组身体素质前测
	跳绳（个）	仰卧起坐（个）	50米（秒）	BMI（千克/米㎡）	肺活量（ml）	50米*8往返跑（秒）	坐位体前屈（㎝）
汪1	108	27	11	18.8	2103	142	5.8
巩	126	37	12	18.8	2286	136	9.5
冯	134	18	10.5	18.7	2128	148	-2.4
张1	105	21	10.4	18.8	2156	133	7.2
毛	131	30	10.6	18.8	2429	138	8.6
刘	117	21	9.7	18.1	2204	129	9.3
叶	121	21	10.3	18.4	2408	131	4.1
周	131	27	11.4	20.3	1816	148	10.2
汪2	111	18	9.6	19	2396	141	3.7
曲	115	18	9.3	17.5	2180	128	12.8
王1	116	20	10.9	19.5	2047	137	8.9
张2	125	21	10.5	18.4	2355	134	-2.8
汪3	105	25	8.9	17	2674	116	10.6
王2	110	34	10	17.4	2290	120	9.8
张3	97	23	11.2	16.8	2376	123	6.2
杨	112	36	9.7	18.5	2417	127	7.4
黄	98	13	9.9	17.4	2701	126	-1.4
王3	132	22	10.6	19.7	2320	135	9
王4	125	31	10.4	18.5	2337	132	8.1
严	115	21	10.4	17.3	2658	115	8.1
	116.7	24.2	10.365	18.385	2314.05	131.95	6.635
